# Supplementary material for: Barriers in Access to Healthcare Services in Greece Post-COVID-19: Persisting Challenges for Health Policy
Source: Healthcare (Basel). 2025 Jul 30;13(15):1867. doi: 10.3390/healthcare13151867 (PMC12346359; doi:10.3390/healthcare13151867)
Supplement: Supplementary file 1 [file healthcare-13-01867-s001.zip]

Archive with 1 entries (1 files):
- healthcare-3698028-supplementary.pdf
